# Supplementary material for: Cold Atmospheric Plasma Activates Selective Photothermal Therapy of Cancer
Source: Molecules. 2022 Sep 13;27(18):5941. doi: 10.3390/molecules27185941 (PMC9502787; doi:10.3390/molecules27185941)
Supplement: Supplementary file 1 [file molecules-27-05941-s001.zip]

Archive with 1 entries (1 files):
- molecules-1861085-supplementary.pdf
